# Supplementary material for: Strong Amphoteric Adsorption of Reactive Red-141 onto Modified Orange Peel Derivatives: Optimization, Characterization, and Mechanism
Source: Polymers (Basel). 2025 Jul 4;17(13):1875. doi: 10.3390/polym17131875 (PMC12252381; doi:10.3390/polym17131875)
Supplement: Supplementary file 1 [file polymers-17-01875-s001.zip]

Archive with 1 entries (1 files):
- polymers-3707141-supplementary.pdf
